# Supplementary material for: Phylogenetic and Structural Analysis of Porcine Circovirus Type 2 from 2016 to 2021 in Jilin Province, China
Source: Microorganisms. 2023 Apr 10;11(4):983. doi: 10.3390/microorganisms11040983 (PMC10145682; doi:10.3390/microorganisms11040983)
Supplement: Supplementary file 1 [file microorganisms-11-00983-s001.zip]

Archive with 1 entries (1 files):
- microorganisms-2285139-supplementary.pdf
